# Supplementary material for: Derivation of Mouse Parthenogenetic Advanced Stem Cells
Source: Int J Mol Sci. 2021 Aug 20;22(16):8976. doi: 10.3390/ijms22168976 (PMC8396573; doi:10.3390/ijms22168976)
Supplement: Supplementary file 1 [file ijms-22-08976-s001.zip]

Archive with 1 entries (1 files):
- ijms-1305291-supplementary.pdf
